# Supplementary material for: Two hidden taxa in the Japanese encephalitis vector mosquito, Culex tritaeniorhynchus, and the potential for long-distance migration from overseas to Japan
Source: PLoS Negl Trop Dis. 2022 Jun 30;16(6):e0010543. doi: 10.1371/journal.pntd.0010543 (PMC9278767; doi:10.1371/journal.pntd.0010543)
Supplement: S1 Table — The geographical positions of the collection sites were obtained both from database and the current study. The geographic positions obtained in this study were recorded using a geographical positioning system (GPS: GPSMAP64, Garmin, USA). (XLSX) [file pntd.0010543.s001.xlsx]

## Sheet: S1 Table
S1 Table. Details of the mosquito specimens used for phylogenetic analysis in this study.
	Species	Specimen code	Collection site				Date collected	Methodsa	GenBank Accession no.	Cluster
			Country	Prefecture/ Province	Latitude	Longitude
Culex vishnui subgroup
	Culex tritaeniorhynchus	A13-6	Japan	Aomori	40.8844 N	140.4562 E	Jul 2013	DT	LC054496	2
		JP153TYf3	Japan	Chiba	34.9266 N	139.8394 E	Aug 2008	AS	OK493311	2
		JP1CBf1	Japan	Chiba	35.5965 N	140.2418 E	Aug 2009	DT	OK493312	2
		JP6CBm1	Japan	Chiba	35.5965 N	140.2418 E	Aug 2009	DT	OK493313	2
		JP8CBf2	Japan	Chiba	35.5965 N	140.2418 E	Aug 2009	DT	OK493314	2
		JP9CBf3	Japan	Chiba	35.5965 N	140.2418 E	Aug 2009	DT	OK493315	2
		JP10CBf4	Japan	Chiba	35.5965 N	140.2418 E	Aug 2009	DT	OK493316	2
		JP14CBf8	Japan	Chiba	35.5965 N	140.2418 E	Aug 2009	DT	OK493317	2
		JP52CBm5	Japan	Chiba	35.5965 N	140.2418 E	Aug 2009	DT	OK493318	2
			Japan	Chiba	35.5900 N	140.2300 E	Jul 2009	AS	AB690848	2
			Japan	Chiba	35.5900 N	140.2300 E	Jul 2010	AS	AB690849	2
			Japan	Chiba	35.5900 N	140.2300 E	Jul 2011	AS	AB690850	2
		L1552	Japan	Gifu	36.2130 N	137.2733 E	Jul 2014	LC	LC054497	2
			Japan	Ibaraki	35.8500 N	140.1500 E	Aug 2011	AS	AB690847	2
		A13-21	Japan	Kagawa	34.2818 N	134.2253 E	Jul 2013	LC	LC054499	2
		JP166KGf1	Japan	Kagoshima	31.4017 N	130.3986 E	Aug 2008	AS	OK493319	2
			Japan	Kagoshima	31.4000 N	130.3900 E	Aug 2008	AS	AB690855	2
		JP237KG983N2	Japan	Kagoshima	31.4843 E	130.3440 N	Aug 2009	JT-ST	OK493320	1
		835AMA2011	Japan	Kagoshima	28.5333 N	129.8667 E	2011		AB738247	1
		L2221	Japan	Kagoshima	32.1085 N	130.2778 E	Jul 2013	LC	LC054498	2
			Japan	Kumamoto	32.8800 N	130.7400 E	Aug 2011	AS	AB690854	2
		L2223	Japan	Kumamoto	32.5957 N	130.5013 E	Jul 2013	LC	LC054501	2
			Japan	Miyagi	38.1400 N	140.9100 E	Jul 2011	AS	AB690845	2
			Japan	Nagasaki	32.8300 N	130.0600 E	Nov 2005	AS	AB690853	2
		JP137NGSf2	Japan	Nagasaki	32.8313 N	130.0517 E	Aug 2008	NT	OK493321	2
		JP140NGSf5	Japan	Nagasaki	32.8313 N	130.0517 E	Aug 2008	NT	OK493322	2
		JP364G5	Japan	Nagasaki	32.7536 N	128.6932 E	Jul 2010	NT	OK493323	2
		JP450TSU12	Japan	Nagasaki	34.6438 N	129.3232 E	Aug 2010	DT	OK493324	2
			Japan	Niigata	37.8100 N	138.8600 E	Jul 2005	AS	AB690846	2
			Japan	Okinawa	24.4903 N	124.2381 E	Sep 2007	AS	AB690857	1
		JP324ISG1	Japan	Okinawa	24.3935 N	124.1590 E	Jul 2008	AS	OK493325	1
		JP69SG1N1	Japan	Saga	33.2211 N	130.3101 E	Jul 2009	NT	OK493326	2
		JP70SG1N2	Japan	Saga	33.2211 N	130.3101 E	Jul 2009	NT	OK493327	2
		JP72SG2N2	Japan	Saga	33.2211 N	130.3101 E	Jul 2009	NT	OK493328	1
		JP74SG3N2	Japan	Saga	33.2211 N	130.3101 E	Jul 2009	NT	OK493329	2
		JP79SG3N7	Japan	Saga	33.2211 N	130.3101 E	Jul 2009	NT	OK493330	2
		JP81SG4N2	Japan	Saga	33.2211 N	130.3101 E	Jul 2009	NT	OK493331	1
		JP83SG6N1	Japan	Saga	33.2211 N	130.3101 E	Jul 2009	NT	OK493332	2
		JP90SG11N1	Japan	Saga	33.2211 N	130.3101 E	Sep 2009	NT	OK493333	2
		JP130HKNf5	Japan	Shiga	35.2214 N	136.1928 E	Aug 2009	DT	OK493334	2
		JP2IZMf1	Japan	Shimane	35.4544 N	132.8303 E	Jul 2008	DT	OK493335	2
		JP7IZMm1	Japan	Shimane	35.4544 N	132.8303 E	Jul 2008	DT	OK493336	2
		JP53IZMm2	Japan	Shimane	35.4544 N	132.8303 E	Jul 2008	DT	OK493337	2
		JP481T10N6	Japan	Tochigi	34.9167 N	139.8333 E	Aug 2010	AS	OK493338	2
		JP483T10N8	Japan	Tochigi	34.9167 N	139.8333 E	Aug 2010	AS	OK493339	2
		JP485T10N10	Japan	Tochigi	34.9167 N	139.8333 E	Aug 2010	AS	OK493340	2
		JP146TKSf1	Japan	Tokushima	34.0071 N	134.6386 E	May 2009	DT	OK493341	2
			Japan	Tokushima	33.9500 N	134.6000 E	Aug 2009	AS	AB690852	2
		L1235	Japan	Wakayama	33.7157 N	135.4735 E	Jun 2014	LC	LC054500	2
		KR601K3	South Korea	South Jeolla	34.9258 N	126.9461 E	Sep 2011		OK493342	1
		KR605K7	South Korea	South Jeolla	34.9258 N	126.9461 E	Sep 2011		OK493343	2
		CH280JD3	China	Zhejiang	29.5334 N	119.5749 E	Jul 2010		OK493344	1
		CH285JD8	China	Zhejiang	29.5334 N	119.5749 E	Jul 2010		OK493345	1
		TW338HDN1N5	Taiwan	Taiwan	23.1198 N	121.0561 E	Jun 2007		OK493346	1
		TW330YLN2	Taiwan	Taiwan	24.7509 N	121.7501 E	Jul 2008		OK493347	1
		TW348YLN2N7	Taiwan	Taiwan	24.7509 N	121.7501 E	Jul 2008		OK493348	1
		PH354BU3	Philippines	Bulacan	14.9501 N	120.9166 E	Dec 2010	DT	OK493349	1
		TH148-19	Thailand	Chiang Mai	18.7516 N	098.9438 E	Aug 2008		HQ398885	1
		VN106CQf4	Vietnam	Ha Noi	21.0493 N	105.6792 E	Jul 2006	SW	OK493350	1
		VN114CQm6	Vietnam	Ha Noi	21.0493 N	105.6792 E	Jul 2006	SW	OK493351	1
		VN4HCf1	Vietnam	Ha Noi	20.5227 N	106.0491E	Apr 2008	SW	OK493352	1
		VN37HCf3	Vietnam	Ha Noi	20.5227 N	106.0491 E	Apr 2008	SW	OK493353	1
		VN179HCf2	Vietnam	Ha Noi	20.5227 N	106.0491 E	Apr 2008	SW	OK493354	1
		VN26KTf2	Vietnam	Kon Tum	14.2737 N	107.9891 E	Jul 2007	SW	OK493355	1
		VN30KTf6	Vietnam	Kon Tum	14.2737 N	107.9891 E	Jul 2007	SW	OK493356	1
		VN64KTf4	Vietnam	Kon Tum	14.2737 N	107.9891 E	Jul 2007	SW	OK493357	1
		VN116LTTm7	Vietnam	Tay Ninh	11.2726 N	106.1137 E	Jun 2008	AS	OK493358	1
		VN121LTTm12	Vietnam	Tay Ninh	11.2726 N	106.1137 E	Jun 2008	AS	OK493359	1
		VN124LTTm15	Vietnam	Tay Ninh	11.2726 N	106.1137 E	Jun 2008	AS	OK493360	1
	Culex pseudovishnui	A13-19	Japan	Ehime	33.4698 N	132.7032 E	Aug 2013	DT	LC054480
		A13-18	Japan	Hiroshima	34.3789 N	133.0135 E	Aug 2013	DT	LC054479
		JP219KG9624N7	Japan	Kagoshima	31.4843 N	130.3440 E	Jun 2009	JT-ST	OK493361
		JP241KG986N3	Japan	Kagoshima	31.4843 N	130.3440 E	Aug 2009	JT-ST	OK493362
		JP252KG9823N1	Japan	Kagoshima	31.4843 N	130.3440 E	Aug 2009	JT-ST	OK493363
		829-2AMA2011	Japan	Kagoshima	28.5167 N	129.5667 E	2011	LC	AB738246
		L2241	Japan	Kumamoto	32.2386 N	130.0788 E	Sep 2014	LC	LC054483
		JP199MYZf1	Japan	Miyazaki	31.6058 N	131.4093 E	May 2010	SW	OK493364
		JP501Oki9	Japan	Okinawa	24.4903 N	124.2381 E	May 2010	AS	OK493365
		036-2OKI1996	Japan	Okinawa	27.1500 N	128.2500 E	1996		AB738093
	Culex vishnui	Cx4	India	Odisha	19.3118 N	084.8061 E			MT876103
		564IRI2008	Japan	Okinawa	24.6667 N	124.2833 E	2008		AB738195
		PH92BUf2	Philippines	Bulacan	14.9501 N	120.9166 E	Jan 2009	AS	OK493366
		PH95BUf5	Philippines	Bulacan	14.9501 N	120.9166 E	Jan 2009	AS	OK493367
		PH5BTf1	Philippines	Bulacan	14.9501 N	120.9166 E	Aug 2009	DT	OK493368
		PH47BTf4	Philippines	Bulacan	14.9501 N	120.9166 E	Aug 2009	DT	OK493369
		PH102BUf6	Philippines	Bulacan	14.9501 N	120.9166 E	Aug 2009	DT	OK493370
Out group species
	Aedes aegypti	LVPib12							NC_010241.1
	Aedes albopictus	JP197ST1	Japan	Tokyo	35.7043 N	139.7169 E	May 2010	SW	OK493371
	Anopheles darlingi	Southern	Brazil	Amazonas	03.1333 S	060.0167 W	Aug 2006		GQ918273
	Anopheles gambiane	G3						LC	L20934
	Cnephia dacotensis		Canada	Ottawa					AF425841
	Culex bitaeniorhynchus	821AMA2011	Japan	Kagoshima	28.5500 N	129.8333 E	2011	LC	AB738237
	Culex decens	Cx. decens V1	Senegal	Kedougou					AY645241
	Culex gelidus		China				Aug 2015		KX753344
	Culex infantulus	303TOK2010	Japan	Tokyo	27.1289 N	129.0333 E	2010	LC	AB738124
	Culex infantulus	1033-1IRI2011	Japan	Okinawa	24.6500 N	124.4333 E	2011	LC	AB738288
	Culex mimeticus	728OKI2011	Japan	Okinawa	27.1500 N	128.2500 E			AB738226
	Culex nigropunctatus	CB5	China						MF278811
	Culex orientalis		Japan	Miyagi	38.1400 N	140.9100 E	Jul 2011		AB690841
	Culex pipiens pallens	JP183TKYsjf1	Japan	Tokyo	35.7051 N	139.7169 E	Jun 2008	DT	OK493372
	Culex pipiens	S60	Japan						MK714005
	Culex quinquefasciatus								GU188856
	Culex sasai		Japan	Tokyo	35.6300 N	139.7000 E	Oct 2011		AB690843
	Culex tarsalis		USA	North Carolina					AF425847
	Culex torrentium	69km10	Russia	Leningrad					FN395199
	Culex vagans	WRBU 51917847	South Korea	Kyonggi-do					JQ306320
	Culex vagans	P22	South Korea		38.0600 N	127.1220 E	Jul 2011		KC135933
	Culiseta impatiens		Canada	Ottawa					AF425848
	Tipula cockerelliana		China						NC_030520
	Shaded area marks mosquito specimens from which sequences were obtained from GenBank database.
	aAdult mosquitoes were collected by dry-ice trap (DT), sweeping net (SW), net trap (NT), Johnson-Taylor suction trap (JT-ST) and aspiratgor (AS). Larval collection was indicated as (LC).
